# Supplementary material for: NAE1/UBA3-UBE2M are E1 and E2 enzymes for the URM1 modification
Source: Nat Commun. 2026 Apr 29;17:5858. doi: 10.1038/s41467-026-72296-w (PMC13333801; doi:10.1038/s41467-026-72296-w)
Supplement: Supplementary file 4 — Source data [file 41467_2026_72296_MOESM4_ESM.xlsx]

## Sheet: Fig.2C
	Raw ESI–MS m/z and ion intensity values underlying Fig. 2C.
	m/z (Da)	Relative ion abundance, Flag-URM1-G101Pa (a.u.)	Relative ion abundance, Flag-URM1-G101C-6His (a.u.)
	10000	0.00133	0.00532
	10001	0.00137	0.01196
	10002	0.00133	0.01356
	10003	0.00127	0.01472
	10004	0.00117	0.01524
	10005	0.00103	0.01504
	10006	0.000866667	0.01432
	10007	0.000733333	0.0134
	10008	0.000633333	0.01256
	10009	0.000566667	0.0118
	10010	0.000633333	0.0112
	10011	0.0008	0.01064
	10012	0.00103	0.01016
	10013	0.0013	0.00984
	10014	0.0015	0.0098
	10015	0.0016	0.01008
	10016	0.00163	0.01076
	10017	0.00167	0.01192
	10018	0.0018	0.01368
	10019	0.00203	0.016
	10020	0.00243	0.01888
	10021	0.00297	0.02224
	10022	0.0037	0.02592
	10023	0.00467	0.02964
	10024	0.00583	0.03308
	10025	0.00703	0.03588
	10026	0.00797	0.03784
	10027	0.00833	0.03884
	10028	0.0079	0.03896
	10029	0.0068	0.0384
	10030	0.00537	0.03728
	10031	0.00397	0.03568
	10032	0.00287	0.0336
	10033	0.00213	0.03116
	10034	0.0017	0.02844
	10035	0.00143	0.02568
	10036	0.00123	0.0232
	10037	0.00107	0.0212
	10038	0.000866667	0.01968
	10039	0.0007	0.01864
	10040	0.000566667	0.01796
	10041	0.000466667	0.01748
	10042	0.000433333	0.0172
	10043	0.0004	0.01704
	10044	0.0004	0.01696
	10045	0.000366667	0.01672
	10046	0.000333333	0.01628
	10047	0.000333333	0.01548
	10048	0.000333333	0.0144
	10049	0.000366667	0.01324
	10050	0.000433333	0.0122
	10051	0.000566667	0.0114
	10052	0.000733333	0.01088
	10053	0.000933333	0.01056
	10054	0.00107	0.01044
	10055	0.00113	0.01036
	10056	0.0011	0.01028
	10057	0.00103	0.0102
	10058	0.0009	0.01004
	10059	0.000866667	0.00984
	10060	0.000966667	0.00952
	10061	0.0012	0.00912
	10062	0.00147	0.0086
	10063	0.0017	0.008
	10064	0.0018	0.00744
	10065	0.00163	0.00704
	10066	0.00137	0.00676
	10067	0.001	0.0066
	10068	0.000666667	0.00652
	10069	0.0004	0.00652
	10070	0.000233333	0.00652
	10071	0.000133333	0.00656
	10072	0.0001	0.00672
	10073	0.0001	0.00708
	10074	0.0001	0.0078
	10075	0.000166667	0.00896
	10076	0.0002	0.0106
	10077	0.000266667	0.01276
	10078	0.0003	0.01536
	10079	0.000333333	0.01812
	10080	0.000366667	0.02076
	10081	0.0004	0.02284
	10082	0.000433333	0.024
	10083	0.0005	0.024
	10084	0.000533333	0.02284
	10085	0.000566667	0.0208
	10086	0.000566667	0.01832
	10087	0.000533333	0.01584
	10088	0.000466667	0.0138
	10089	0.000433333	0.01252
	10090	0.000366667	0.0122
	10091	0.0003	0.013
	10092	0.000233333	0.01496
	10093	0.000166667	0.01824
	10094	0.0001	0.02288
	10095	6.66667e-05	0.02896
	10096	3.33333e-05	0.03648
	10097	3.33333e-05	0.0454
	10098	6.66667e-05	0.05544
	10099	0.000133333	0.06612
	10100	0.0003	0.07668
	10101	0.0006	0.08608
	10102	0.00103	0.09336
	10103	0.00157	0.09756
	10104	0.00207	0.09804
	10105	0.00237	0.09456
	10106	0.00237	0.08768
	10107	0.00207	0.07832
	10108	0.00157	0.06784
	10109	0.0011	0.0574
	10110	0.0007	0.04808
	10111	0.000433333	0.04048
	10112	0.0003	0.03476
	10113	0.0002	0.03088
	10114	0.000133333	0.0286
	10115	0.000133333	0.02776
	10116	0.0001	0.02828
	10117	0.000133333	0.03032
	10118	0.000166667	0.03404
	10119	0.0002	0.03964
	10120	0.0002	0.04728
	10121	0.0002	0.05704
	10122	0.000166667	0.06908
	10123	0.000133333	0.08428
	10124	0.0001	0.10448
	10125	6.66667e-05	0.13324
	10126	3.33333e-05	0.17632
	10127	3.33333e-05	0.24164
	10128	6.66667e-05	0.33856
	10129	6.66667e-05	0.47612
	10130	0.0001	0.6612
	10131	0.000133333	0.89456
	10132	0.000166667	1.16812
	10133	0.000166667	1.46464
	10134	0.000166667	1.75612
	10135	0.000166667	2.00828
	10136	0.000166667	2.18776
	10137	0.000166667	2.2692
	10138	0.0002	2.24124
	10139	0.0002	2.10916
	10140	0.000166667	1.89176
	10141	0.000166667	1.61736
	10142	0.000133333	1.3184
	10143	0.0001	1.02504
	10144	6.66667e-05	0.76112
	10145	3.33333e-05	0.54268
	10146	3.33333e-05	0.3758
	10147	0	0.25816
	10148	0	0.18292
	10149	0	0.14084
	10150	3.33333e-05	0.12272
	10151	3.33333e-05	0.1202
	10152	6.66667e-05	0.12588
	10153	6.66667e-05	0.1334
	10154	0.0001	0.13792
	10155	0.0001	0.13676
	10156	0.0001	0.12932
	10157	0.0001	0.11692
	10158	6.66667e-05	0.10168
	10159	6.66667e-05	0.08572
	10160	6.66667e-05	0.07092
	10161	0.0001	0.05848
	10162	0.000166667	0.04908
	10163	0.0003	0.04284
	10164	0.0004	0.03968
	10165	0.000533333	0.03896
	10166	0.0006	0.04004
	10167	0.000633333	0.04208
	10168	0.000566667	0.04436
	10169	0.000466667	0.0462
	10170	0.000333333	0.04716
	10171	0.000233333	0.0472
	10172	0.000133333	0.04664
	10173	6.66667e-05	0.04608
	10174	3.33333e-05	0.0462
	10175	3.33333e-05	0.04732
	10176	0	0.04932
	10177	0	0.05172
	10178	3.33333e-05	0.05384
	10179	3.33333e-05	0.05508
	10180	6.66667e-05	0.05508
	10181	6.66667e-05	0.05372
	10182	0.0001	0.05116
	10183	0.0001	0.0478
	10184	0.0001	0.04408
	10185	0.0001	0.04048
	10186	0.0001	0.03748
	10187	0.0001	0.03532
	10188	0.0001	0.03424
	10189	0.000166667	0.03424
	10190	0.000233333	0.03524
	10191	0.000333333	0.03688
	10192	0.0004	0.03884
	10193	0.000466667	0.04068
	10194	0.0005	0.042
	10195	0.0005	0.04256
	10196	0.000433333	0.04228
	10197	0.000366667	0.04148
	10198	0.000266667	0.04068
	10199	0.000166667	0.04084
	10200	0.0001	0.04312
	10201	6.66667e-05	0.04908
	10202	3.33333e-05	0.0602
	10203	3.33333e-05	0.078
	10204	3.33333e-05	0.10356
	10205	3.33333e-05	0.13728
	10206	3.33333e-05	0.17852
	10207	3.33333e-05	0.22528
	10208	6.66667e-05	0.274
	10209	6.66667e-05	0.31984
	10210	6.66667e-05	0.35744
	10211	6.66667e-05	0.38184
	10212	6.66667e-05	0.38948
	10213	6.66667e-05	0.37928
	10214	6.66667e-05	0.35264
	10215	6.66667e-05	0.31328
	10216	6.66667e-05	0.2662
	10217	6.66667e-05	0.21664
	10218	0.0001	0.16928
	10219	0.0001	0.12732
	10220	0.000166667	0.09256
	10221	0.0002	0.06552
	10222	0.0003	0.04564
	10223	0.000433333	0.03192
	10224	0.0006	0.02292
	10225	0.0008	0.0174
	10226	0.000966667	0.01412
	10227	0.00107	0.0122
	10228	0.0011	0.01104
	10229	0.00103	0.0102
	10230	0.000866667	0.00952
	10231	0.000666667	0.00888
	10232	0.0005	0.00828
	10233	0.000366667	0.00768
	10234	0.0003	0.00704
	10235	0.0003	0.00644
	10236	0.000333333	0.00588
	10237	0.000333333	0.00536
	10238	0.000333333	0.00492
	10239	0.000333333	0.00456
	10240	0.000266667	0.00416
	10241	0.0002	0.0038
	10242	0.000133333	0.00336
	10243	0.0001	0.00296
	10244	6.66667e-05	0.0026
	10245	3.33333e-05	0.00228
	10246	3.33333e-05	0.00208
	10247	6.66667e-05	0.00196
	10248	6.66667e-05	0.002
	10249	0.0001	0.00216
	10250	0.000133333	0.0024
	10251	0.000166667	0.00272
	10252	0.0002	0.00308
	10253	0.000233333	0.00344
	10254	0.000266667	0.00388
	10255	0.000333333	0.00436
	10256	0.000433333	0.00496
	10257	0.0005	0.0056
	10258	0.000566667	0.00624
	10259	0.0006	0.00684
	10260	0.000633333	0.00736
	10261	0.0006	0.00772
	10262	0.0006	0.00804
	10263	0.000533333	0.00832
	10264	0.000466667	0.0086
	10265	0.0004	0.00904
	10266	0.000333333	0.00972
	10267	0.000266667	0.01068
	10268	0.0002	0.01192
	10269	0.000133333	0.01324
	10270	0.0001	0.01432
	10271	6.66667e-05	0.01472
	10272	3.33333e-05	0.01428
	10273	3.33333e-05	0.01308
	10274	3.33333e-05	0.01156
	10275	0	0.01016
	10276	0	0.0092
	10277	0	0.0088
	10278	0	0.009
	10279	0	0.00964
	10280	0	0.01068
	10281	0	0.01204
	10282	0	0.0136
	10283	0	0.0154
	10284	0	0.01748
	10285	0	0.02004
	10286	3.33333e-05	0.02312
	10287	3.33333e-05	0.02684
	10288	3.33333e-05	0.03104
	10289	6.66667e-05	0.0356
	10290	6.66667e-05	0.04016
	10291	0.0001	0.04436
	10292	0.0001	0.04796
	10293	0.0001	0.05076
	10294	0.0001	0.05264
	10295	0.0001	0.05368
	10296	0.000133333	0.05392
	10297	0.000166667	0.05336
	10298	0.0002	0.052
	10299	0.000233333	0.04992
	10300	0.000266667	0.04716
	10301	0.0003	0.04388
	10302	0.0003	0.04016
	10303	0.0003	0.03632
	10304	0.000266667	0.03256
	10305	0.000266667	0.02916
	10306	0.000266667	0.02624
	10307	0.000266667	0.02404
	10308	0.000266667	0.0226
	10309	0.000266667	0.02196
	10310	0.000266667	0.02224
	10311	0.000233333	0.02336
	10312	0.0002	0.02544
	10313	0.0002	0.02852
	10314	0.000166667	0.0326
	10315	0.000133333	0.03784
	10316	0.0001	0.04432
	10317	6.66667e-05	0.05216
	10318	6.66667e-05	0.0614
	10319	3.33333e-05	0.07204
	10320	3.33333e-05	0.08428
	10321	3.33333e-05	0.09884
	10322	0	0.11724
	10323	0	0.14244
	10324	0	0.179
	10325	0	0.23316
	10326	0	0.31216
	10327	0	0.42336
	10328	0	0.57256
	10329	0	0.76188
	10330	3.33333e-05	0.98828
	10331	3.33333e-05	1.24172
	10332	3.33333e-05	1.50556
	10333	3.33333e-05	1.75716
	10334	6.66667e-05	1.97144
	10335	0.0001	2.12408
	10336	0.000133333	2.19648
	10337	0.000233333	2.17916
	10338	0.000366667	2.07356
	10339	0.000566667	1.89208
	10340	0.0009	1.65556
	10341	0.0014	1.38904
	10342	0.00213	1.11788
	10343	0.0031	0.86328
	10344	0.00437	0.6408
	10345	0.00593	0.45832
	10346	0.00773	0.31772
	10347	0.00963	0.21596
	10348	0.01157	0.14664
	10349	0.01333	0.10268
	10350	0.01473	0.0768
	10351	0.01563	0.06288
	10352	0.0159	0.05592
	10353	0.01553	0.05236
	10354	0.01457	0.04984
	10355	0.01307	0.04688
	10356	0.01127	0.04304
	10357	0.00933	0.03824
	10358	0.00743	0.03292
	10359	0.00567	0.02756
	10360	0.00417	0.0226
	10361	0.00293	0.01832
	10362	0.002	0.015
	10363	0.0013	0.01268
	10364	0.000833333	0.01132
	10365	0.000533333	0.01084
	10366	0.000333333	0.01104
	10367	0.0002	0.01176
	10368	0.000133333	0.01276
	10369	0.0001	0.01384
	10370	6.66667e-05	0.01484
	10371	6.66667e-05	0.01556
	10372	6.66667e-05	0.01584
	10373	0.0001	0.01568
	10374	0.0001	0.01508
	10375	0.0001	0.01416
	10376	0.0001	0.01304
	10377	0.0001	0.01192
	10378	0.0001	0.011
	10379	0.0001	0.0104
	10380	6.66667e-05	0.01016
	10381	6.66667e-05	0.01032
	10382	6.66667e-05	0.01072
	10383	6.66667e-05	0.01108
	10384	6.66667e-05	0.01112
	10385	6.66667e-05	0.01076
	10386	6.66667e-05	0.00992
	10387	0.0001	0.00884
	10388	0.0001	0.00768
	10389	0.000133333	0.0066
	10390	0.000166667	0.00584
	10391	0.000233333	0.00548
	10392	0.000266667	0.00552
	10393	0.000333333	0.00596
	10394	0.0004	0.00672
	10395	0.000466667	0.00768
	10396	0.000533333	0.00868
	10397	0.000566667	0.00956
	10398	0.0006	0.01024
	10399	0.0006	0.0106
	10400	0.0006	0.01064
	10401	0.0006	0.01036
	10402	0.000566667	0.00996
	10403	0.000533333	0.0096
	10404	0.0005	0.0096
	10405	0.000466667	0.01024
	10406	0.000466667	0.01156
	10407	0.000466667	0.01364
	10408	0.0005	0.01632
	10409	0.0005	0.01944
	10410	0.000533333	0.02272
	10411	0.000566667	0.0258
	10412	0.0006	0.02844
	10413	0.000633333	0.0304
	10414	0.000633333	0.03144
	10415	0.000633333	0.03156
	10416	0.0006	0.03084
	10417	0.000566667	0.02956
	10418	0.000533333	0.028
	10419	0.000466667	0.02644
	10420	0.0004	0.02488
	10421	0.000366667	0.02328
	10422	0.0003	0.0216
	10423	0.000266667	0.01996
	10424	0.000233333	0.01844
	10425	0.0002	0.01724
	10426	0.0002	0.01648
	10427	0.0002	0.01616
	10428	0.0002	0.0164
	10429	0.000233333	0.01712
	10430	0.000266667	0.01816
	10431	0.0003	0.01924
	10432	0.000366667	0.02012
	10433	0.000433333	0.02068
	10434	0.000533333	0.02108
	10435	0.000666667	0.0216
	10436	0.000866667	0.02256
	10437	0.00113	0.02424
	10438	0.00153	0.0266
	10439	0.00203	0.02964
	10440	0.00263	0.03312
	10441	0.00327	0.03672
	10442	0.0039	0.04012
	10443	0.0044	0.04296
	10444	0.00473	0.04484
	10445	0.00483	0.04548
	10446	0.00467	0.04496
	10447	0.00433	0.04356
	10448	0.00387	0.04168
	10449	0.00337	0.0398
	10450	0.00287	0.03808
	10451	0.0024	0.03664
	10452	0.00203	0.0354
	10453	0.00173	0.0342
	10454	0.00147	0.0328
	10455	0.00127	0.03092
	10456	0.0011	0.02856
	10457	0.000933333	0.02608
	10458	0.000833333	0.02392
	10459	0.000733333	0.02256
	10460	0.000666667	0.02232
	10461	0.0006	0.02336
	10462	0.000533333	0.02572
	10463	0.0005	0.0292
	10464	0.0005	0.03364
	10465	0.0005	0.0388
	10466	0.0005	0.04432
	10467	0.0005	0.04992
	10468	0.000533333	0.05544
	10469	0.000566667	0.06068
	10470	0.000633333	0.0654
	10471	0.0007	0.0694
	10472	0.000766667	0.07264
	10473	0.000833333	0.075
	10474	0.000933333	0.0766
	10475	0.00103	0.07752
	10476	0.00117	0.07792
	10477	0.00133	0.07788
	10478	0.00157	0.0776
	10479	0.002	0.077
	10480	0.00263	0.07592
	10481	0.0035	0.074
	10482	0.00443	0.07092
	10483	0.0053	0.06668
	10484	0.00577	0.0644
	10485	0.0057	0.06044
	10486	0.00513	0.0558
	10487	0.00423	0.05156
	10488	0.00323	0.04836
	10489	0.00233	0.04644
	10490	0.0016	0.0458
	10491	0.0011	0.04648
	10492	0.0008	0.04864
	10493	0.000633333	0.05248
	10494	0.000533333	0.05836
	10495	0.0005	0.06664
	10496	0.000466667	0.07784
	10497	0.000433333	0.09288
	10498	0.0004	0.11308
	10499	0.000333333	0.14076
	10500	0.0003	0.17908
	10501	0.000233333	0.23172
	10502	0.0002	0.30256
	10503	0.000133333	0.39456
	10504	0.000133333	0.50908
	10505	0.0001	0.64568
	10506	0.0001	0.80052
	10507	0.0001	0.96576
	10508	0.0001	1.13036
	10509	0.0001	1.27924
	10510	0.0001	1.39688
	10511	0.0001	1.46928
	10512	6.66667e-05	1.4872
	10513	6.66667e-05	1.44832
	10514	3.33333e-05	1.35748
	10515	3.33333e-05	1.2252
	10516	3.33333e-05	1.06548
	10517	3.33333e-05	0.89372
	10518	3.33333e-05	0.72348
	10519	0.0001	0.56616
	10520	0.000266667	0.42944
	10521	0.0006	0.31684
	10522	0.00113	0.22868
	10523	0.00197	0.16252
	10524	0.003	0.11472
	10525	0.004	0.08124
	10526	0.00473	0.05844
	10527	0.00493	0.04356
	10528	0.0046	0.03436
	10529	0.0039	0.02928
	10530	0.003	0.02688
	10531	0.0022	0.02612
	10532	0.00157	0.02624
	10533	0.00113	0.02672
	10534	0.000866667	0.02736
	10535	0.0007	0.02796
	10536	0.0006	0.02848
	10537	0.000533333	0.02884
	10538	0.000533333	0.02912
	10539	0.0005	0.02976
	10540	0.0005	0.0312
	10541	0.0005	0.03392
	10542	0.0005	0.03784
	10543	0.0005	0.04272
	10544	0.000433333	0.04816
	10545	0.0004	0.05372
	10546	0.0003	0.05904
	10547	0.000233333	0.064
	10548	0.000133333	0.06848
	10549	0.0001	0.07248
	10550	3.33333e-05	0.07596
	10551	3.33333e-05	0.0788
	10552	3.33333e-05	0.08104
	10553	3.33333e-05	0.08268
	10554	3.33333e-05	0.08388
	10555	6.66667e-05	0.08448
	10556	6.66667e-05	0.0844
	10557	0.0001	0.08364
	10558	0.000133333	0.08252
	10559	0.000133333	0.08148
	10560	0.000166667	0.08088
	10561	0.000166667	0.08068
	10562	0.000166667	0.08056
	10563	0.000166667	0.08
	10564	0.000133333	0.07848
	10565	0.000133333	0.07576
	10566	0.0001	0.07208
	10567	0.0001	0.06784
	10568	0.0001	0.06344
	10569	0.0001	0.059
	10570	0.0001	0.0544
	10571	0.0001	0.04972
	10572	6.66667e-05	0.04512
	10573	6.66667e-05	0.04108
	10574	6.66667e-05	0.03788
	10575	6.66667e-05	0.0356
	10576	6.66667e-05	0.03412
	10577	3.33333e-05	0.0334
	10578	3.33333e-05	0.0334
	10579	3.33333e-05	0.03408
	10580	3.33333e-05	0.0354
	10581	3.33333e-05	0.03716
	10582	3.33333e-05	0.03908
	10583	0	0.04092
	10584	0	0.04264
	10585	0	0.04424
	10586	3.33333e-05	0.04568
	10587	3.33333e-05	0.04696
	10588	3.33333e-05	0.048
	10589	3.33333e-05	0.04884
	10590	6.66667e-05	0.0498
	10591	3.33333e-05	0.05116
	10592	3.33333e-05	0.0532
	10593	3.33333e-05	0.05584
	10594	0	0.05872
	10595	0	0.06144
	10596	0	0.06368
	10597	0	0.06516
	10598	0	0.06592
	10599	0	0.066
	10600	0	0.06576
	10601	0	0.0656
	10602	0	0.06584
	10603	0	0.0668
	10604	0	0.06856
	10605	0	0.07104
	10606	0	0.07388
	10607	0	0.07676
	10608	0	0.07924
	10609	0	0.08116
	10610	0	0.08256
	10611	0	0.08376
	10612	0	0.08508
	10613	0	0.08692
	10614	0	0.08968
	10615	0	0.09356
	10616	0	0.0982
	10617	0	0.103
	10618	0	0.10732
	10619	0	0.11092
	10620	3.33333e-05	0.11404
	10621	3.33333e-05	0.11684
	10622	3.33333e-05	0.11948
	10623	3.33333e-05	0.12188
	10624	3.33333e-05	0.124
	10625	3.33333e-05	0.12576
	10626	0	0.12704
	10627	0	0.12764
	10628	0	0.12736
	10629	0	0.12628
	10630	0	0.12472
	10631	0	0.12304
	10632	0	0.12168
	10633	0	0.12104
	10634	0	0.1212
	10635	0	0.12196
	10636	0	0.12284
	10637	0	0.12312
	10638	0	0.12252
	10639	0	0.12116
	10640	3.33333e-05	0.11936
	10641	3.33333e-05	0.11772
	10642	3.33333e-05	0.11672
	10643	3.33333e-05	0.11708
	10644	3.33333e-05	0.1196
	10645	3.33333e-05	0.12512
	10646	3.33333e-05	0.13404
	10647	3.33333e-05	0.14632
	10648	3.33333e-05	0.16108
	10649	0	0.177
	10650	0	0.1924
	10651	0	0.20588
	10652	0	0.21668
	10653	0	0.225
	10654	0	0.23232
	10655	0	0.24116
	10656	0	0.25476
	10657	0	0.27696
	10658	0	0.3118
	10659	0	0.36368
	10660	0	0.43672
	10661	0	0.53432
	10662	0	0.6582
	10663	0	0.8076
	10664	3.33333e-05	0.97852
	10665	3.33333e-05	1.16372
	10666	6.66667e-05	1.35308
	10667	0.000133333	1.53432
	10668	0.000166667	1.69384
	10669	0.000233333	1.81876
	10670	0.000266667	1.89856
	10671	0.000266667	1.9264
	10672	0.000266667	1.8998
	10673	0.000233333	1.82096
	10674	0.000166667	1.69652
	10675	0.000133333	1.5366
	10676	0.0001	1.35356
	10677	6.66667e-05	1.1604
	10678	6.66667e-05	0.96988
	10679	6.66667e-05	0.79252
	10680	6.66667e-05	0.63564
	10681	6.66667e-05	0.50336
	10682	6.66667e-05	0.39692
	10683	0.0001	0.31508
	10684	0.0001	0.2546
	10685	0.000133333	0.21144
	10686	0.000133333	0.18144
	10687	0.000133333	0.161
	10688	0.000133333	0.14704
	10689	0.000133333	0.1372
	10690	0.0001	0.1298
	10691	0.0001	0.12364
	10692	0.0001	0.11804
	10693	6.66667e-05	0.11268
	10694	6.66667e-05	0.10752
	10695	3.33333e-05	0.10264
	10696	3.33333e-05	0.0982
	10697	3.33333e-05	0.09428
	10698	3.33333e-05	0.09088
	10699	0	0.08816
	10700	0	0.08624
	10701	0	0.08516
	10702	0	0.08496
	10703	0	0.0854
	10704	0	0.08608
	10705	0	0.08656
	10706	0	0.08668
	10707	0	0.0864
	10708	0	0.086
	10709	0	0.08564
	10710	0	0.08544
	10711	0	0.08528
	10712	0	0.08488
	10713	0	0.08384
	10714	0	0.08188
	10715	0	0.07904
	10716	0	0.0756
	10717	0	0.07216
	10718	0	0.06912
	10719	0	0.06652
	10720	0	0.06408
	10721	0	0.06144
	10722	0	0.05868
	10723	0	0.05608
	10724	0	0.054
	10725	0	0.05252
	10726	0	0.05168
	10727	0	0.05144
	10728	0	0.05204
	10729	0	0.0538
	10730	0	0.057
	10731	0	0.06164
	10732	0	0.06756
	10733	0	0.07432
	10734	0	0.0816
	10735	0	0.08964
	10736	0	0.09888
	10737	0	0.10952
	10738	0	0.1212
	10739	0	0.1328
	10740	0	0.143
	10741	0	0.15056
	10742	0	0.15476
	10743	0	0.15532
	10744	0	0.15256
	10745	0	0.1472
	10746	0	0.14032
	10747	0	0.13272
	10748	0	0.125
	10749	0	0.11728
	10750	0	0.10936
	10751	0	0.10104
	10752	0	0.09216
	10753	0	0.083
	10754	0	0.07392
	10755	0	0.06544
	10756	0	0.0578
	10757	0	0.05124
	10758	0	0.04588
	10759	0	0.04188
	10760	0	0.0392
	10761	0	0.03788
	10762	0	0.03776
	10763	0	0.03856
	10764	0	0.04004
	10765	0	0.04192
	10766	0	0.04396
	10767	0	0.04604
	10768	0	0.0482
	10769	0	0.05068
	10770	0	0.05384
	10771	0	0.0582
	10772	0	0.06424
	10773	0	0.07196
	10774	0	0.08092
	10775	0	0.09004
	10776	0	0.09788
	10777	0	0.103
	10778	0	0.10456
	10779	0	0.10232
	10780	0	0.09688
	10781	0	0.08924
	10782	3.33333e-05	0.08048
	10783	3.33333e-05	0.07156
	10784	3.33333e-05	0.06304
	10785	3.33333e-05	0.05532
	10786	3.33333e-05	0.04864
	10787	3.33333e-05	0.0432
	10788	3.33333e-05	0.0392
	10789	3.33333e-05	0.03668
	10790	0	0.03576
	10791	0	0.03664
	10792	0	0.03944
	10793	0	0.04436
	10794	0	0.05136
	10795	0	0.06008
	10796	0	0.0702
	10797	0	0.08068
	10798	0	0.09068
	10799	0	0.09948
	10800	0	0.10672
	10801	0	0.11248
	10802	0	0.11752
	10803	3.33333e-05	0.12332
	10804	3.33333e-05	0.132
	10805	3.33333e-05	0.14608
	10806	3.33333e-05	0.16768
	10807	3.33333e-05	0.19784
	10808	3.33333e-05	0.23564
	10809	3.33333e-05	0.27792
	10810	3.33333e-05	0.31976
	10811	6.66667e-05	0.35524
	10812	6.66667e-05	0.37892
	10813	0.0001	0.38708
	10814	0.0001	0.37856
	10815	6.66667e-05	0.35472
	10816	6.66667e-05	0.31912
	10817	3.33333e-05	0.2766
	10818	3.33333e-05	0.23212
	10819	0	0.19
	10820	0	0.15348
	10821	0	0.12428
	10822	0	0.10284
	10823	0	0.08868
	10824	0	0.0806
	10825	0	0.07716
	10826	0	0.07712
	10827	0	0.07944
	10828	0	0.08324
	10829	0	0.08768
	10830	0	0.09184
	10831	0	0.0946
	10832	0	0.09504
	10833	0	0.09256
	10834	0	0.08724
	10835	0	0.07968
	10836	0	0.0708
	10837	0	0.06168
	10838	0	0.05308
	10839	3.33333e-05	0.04544
	10840	3.33333e-05	0.03896
	10841	3.33333e-05	0.0336
	10842	3.33333e-05	0.02932
	10843	3.33333e-05	0.02604
	10844	3.33333e-05	0.02364
	10845	3.33333e-05	0.02196
	10846	0	0.02072
	10847	0	0.01964
	10848	0	0.0186
	10849	0	0.01756
	10850	0	0.01656
	10851	0	0.01572
	10852	0	0.01516
	10853	0	0.01504
	10854	0	0.0154
	10855	3.33333e-05	0.01632
	10856	3.33333e-05	0.01772
	10857	6.66667e-05	0.01956
	10858	6.66667e-05	0.02164
	10859	0.0001	0.0238
	10860	0.0001	0.02584
	10861	0.0001	0.02764
	10862	0.0001	0.02932
	10863	6.66667e-05	0.03108
	10864	6.66667e-05	0.03312
	10865	3.33333e-05	0.03568
	10866	0	0.03876
	10867	0	0.0422
	10868	0	0.04568
	10869	0	0.04876
	10870	0	0.05104
	10871	0	0.05232
	10872	0	0.05236
	10873	0	0.05128
	10874	0	0.0492
	10875	0	0.04648
	10876	3.33333e-05	0.04352
	10877	3.33333e-05	0.0408
	10878	3.33333e-05	0.03856
	10879	3.33333e-05	0.03712
	10880	3.33333e-05	0.03644
	10881	3.33333e-05	0.0364
	10882	6.66667e-05	0.03676
	10883	6.66667e-05	0.03712
	10884	0.0001	0.03708
	10885	0.000133333	0.03624
	10886	0.000133333	0.03456
	10887	0.0001	0.03212
	10888	6.66667e-05	0.02928
	10889	6.66667e-05	0.02636
	10890	3.33333e-05	0.02364
	10891	3.33333e-05	0.02112
	10892	3.33333e-05	0.01888
	10893	6.66667e-05	0.01688
	10894	6.66667e-05	0.01516
	10895	0.0001	0.0138
	10896	0.0001	0.0128
	10897	0.0001	0.01212
	10898	6.66667e-05	0.01176
	10899	6.66667e-05	0.01176
	10900	3.33333e-05	0.0122
	10901	3.33333e-05	0.0132
	10902	3.33333e-05	0.01468
	10903	3.33333e-05	0.0164
	10904	3.33333e-05	0.01788
	10905	6.66667e-05	0.01868
	10906	3.33333e-05	0.01852
	10907	3.33333e-05	0.01748
	10908	3.33333e-05	0.01596
	10909	3.33333e-05	0.0144
	10910	3.33333e-05	0.01332
	10911	3.33333e-05	0.01296
	10912	3.33333e-05	0.01356
	10913	3.33333e-05	0.01516
	10914	3.33333e-05	0.01764
	10915	3.33333e-05	0.02076
	10916	3.33333e-05	0.0242
	10917	3.33333e-05	0.02756
	10918	3.33333e-05	0.03072
	10919	3.33333e-05	0.03372
	10920	0	0.03664
	10921	0	0.0394
	10922	0	0.04176
	10923	0	0.04316
	10924	0	0.0432
	10925	0	0.04172
	10926	3.33333e-05	0.03888
	10927	3.33333e-05	0.03504
	10928	0.0001	0.0308
	10929	0.000166667	0.0266
	10930	0.000233333	0.0228
	10931	0.000333333	0.01948
	10932	0.000433333	0.01668
	10933	0.000466667	0.01424
	10934	0.000466667	0.01224
	10935	0.0004	0.01076
	10936	0.0003	0.00992
	10937	0.0002	0.00988
	10938	0.000133333	0.01072
	10939	0.0001	0.01244
	10940	6.66667e-05	0.01492
	10941	3.33333e-05	0.01792
	10942	3.33333e-05	0.02116
	10943	3.33333e-05	0.02412
	10944	3.33333e-05	0.0264
	10945	3.33333e-05	0.02772
	10946	3.33333e-05	0.02816
	10947	3.33333e-05	0.02804
	10948	3.33333e-05	0.02796
	10949	3.33333e-05	0.02844
	10950	3.33333e-05	0.02996
	10951	3.33333e-05	0.0326
	10952	3.33333e-05	0.03616
	10953	3.33333e-05	0.0402
	10954	3.33333e-05	0.04416
	10955	3.33333e-05	0.04756
	10956	3.33333e-05	0.05
	10957	3.33333e-05	0.05152
	10958	3.33333e-05	0.05232
	10959	3.33333e-05	0.05308
	10960	6.66667e-05	0.05464
	10961	6.66667e-05	0.0578
	10962	6.66667e-05	0.06324
	10963	0.0001	0.0712
	10964	0.0001	0.08164
	10965	0.000133333	0.09416
	10966	0.000133333	0.10848
	10967	0.0002	0.12464
	10968	0.000266667	0.14344
	10969	0.000366667	0.16664
	10970	0.0005	0.1972
	10971	0.000633333	0.239
	10972	0.000766667	0.29644
	10973	0.000833333	0.37384
	10974	0.000833333	0.47408
	10975	0.000766667	0.59772
	10976	0.0007	0.74148
	10977	0.000566667	0.89788
	10978	0.000466667	1.05596
	10979	0.000366667	1.20272
	10980	0.000333333	1.3246
	10981	0.0003	1.40968
	10982	0.000333333	1.44952
	10983	0.0004	1.4404
	10984	0.0005	1.3834
	10985	0.0006	1.28424
	10986	0.0007	1.15248
	10987	0.000766667	1.0002
	10988	0.000766667	0.83996
	10989	0.0007	0.68336
	10990	0.000633333	0.53988
	10991	0.000533333	0.41596
	10992	0.000433333	0.315
	10993	0.000433333	0.23752
	10994	0.0005	0.1814
	10995	0.0006	0.14324
	10996	0.000766667	0.11872
	10997	0.000966667	0.10368
	10998	0.0011	0.09428
	10999	0.00117	0.08756
	11000	0.0012	0.08152
	11001	0.00113	0.07508
	11002	0.001	0.06792
	11003	0.0009	0.06036
	11004	0.0008	0.05296
	11005	0.000733333	0.0464
	11006	0.000766667	0.04116
	11007	0.000833333	0.03768
	11008	0.00103	0.03612
	11009	0.00137	0.03636
	11010	0.00193	0.0382
	11011	0.0029	0.04116
	11012	0.00433	0.04484
	11013	0.00633	0.0488
	11014	0.00863	0.05256
	11015	0.0108	0.05568
	11016	0.01223	0.05772
	11017	0.0125	0.05844
	11018	0.0115	0.05764
	11019	0.0095	0.0554
	11020	0.0071	0.05204
	11021	0.0048	0.04788
	11022	0.00297	0.04344
	11023	0.00173	0.039
	11024	0.00103	0.03488
	11025	0.000733333	0.0312
	11026	0.000733333	0.02808
	11027	0.001	0.02544
	11028	0.0014	0.02324
	11029	0.0019	0.02136
	11030	0.0024	0.01976
	11031	0.0029	0.0182
	11032	0.00333	0.01664
	11033	0.0038	0.01496
	11034	0.00437	0.01316
	11035	0.00497	0.01132
	11036	0.00557	0.00956
	11037	0.00597	0.00804
	11038	0.0061	0.00688
	11039	0.0061	0.00612
	11040	0.00647	0.0058
	11041	0.00803	0.00588
	11042	0.01167	0.00628
	11043	0.01787	0.00688
	11044	0.02643	0.00752
	11045	0.03637	0.00808
	11046	0.04647	0.00848
	11047	0.05567	0.0086
	11048	0.06367	0.00836
	11049	0.07057	0.00784
	11050	0.076	0.00708
	11051	0.07883	0.00628
	11052	0.07743	0.0056
	11053	0.0709	0.00516
	11054	0.0599	0.00508
	11055	0.04663	0.00528
	11056	0.03357	0.00564
	11057	0.02257	0.00604
	11058	0.0144	0.00632
	11059	0.00887	0.00636
	11060	0.00547	0.00612
	11061	0.00357	0.0056
	11062	0.00267	0.00488
	11063	0.0023	0.00408
	11064	0.0022	0.00332
	11065	0.0021	0.00272
	11066	0.00193	0.00236
	11067	0.00167	0.00224
	11068	0.00133	0.00236
	11069	0.00107	0.00256
	11070	0.000866667	0.00284
	11071	0.0008	0.00312
	11072	0.000866667	0.0034
	11073	0.001	0.00376
	11074	0.0012	0.0042
	11075	0.00137	0.0048
	11076	0.00153	0.00556
	11077	0.0017	0.0066
	11078	0.00193	0.00792
	11079	0.00233	0.00956
	11080	0.0031	0.01152
	11081	0.00427	0.0138
	11082	0.0058	0.01624
	11083	0.00743	0.01876
	11084	0.0088	0.02116
	11085	0.0095	0.02328
	11086	0.0093	0.02508
	11087	0.0085	0.0266
	11088	0.00753	0.02812
	11089	0.0069	0.02984
	11090	0.0069	0.03188
	11091	0.00733	0.0342
	11092	0.00787	0.0366
	11093	0.00803	0.03892
	11094	0.0076	0.04104
	11095	0.0066	0.04304
	11096	0.00537	0.04508
	11097	0.0042	0.04756
	11098	0.0033	0.05096
	11099	0.00277	0.05572
	11100	0.0025	0.06204
	11101	0.00247	0.07004
	11102	0.00253	0.07936
	11103	0.00273	0.08944
	11104	0.00293	0.09956
	11105	0.0031	0.10896
	11106	0.00313	0.1172
	11107	0.003	0.1242
	11108	0.00273	0.1304
	11109	0.00237	0.13648
	11110	0.00207	0.14328
	11111	0.00193	0.1516
	11112	0.00197	0.16212
	11113	0.00223	0.17536
	11114	0.00273	0.19216
	11115	0.00333	0.2138
	11116	0.00403	0.24252
	11117	0.00477	0.28156
	11118	0.00543	0.33504
	11119	0.00597	0.40796
	11120	0.0063	0.50532
	11121	0.00637	0.63116
	11122	0.00617	0.78756
	11123	0.00577	0.97224
	11124	0.00527	1.17828
	11125	0.00477	1.39264
	11126	0.0044	1.59804
	11127	0.00423	1.77476
	11128	0.0043	1.90356
	11129	0.0045	1.96948
	11130	0.00477	1.96424
	11131	0.00493	1.8878
	11132	0.00487	1.7484
	11133	0.0046	1.56096
	11134	0.00413	1.34392
	11135	0.00367	1.11684
	11136	0.00343	0.8966
	11137	0.0036	0.69672
	11138	0.00423	0.52548
	11139	0.00523	0.38624
	11140	0.00633	0.27888
	11141	0.00727	0.20012
	11142	0.0078	0.14556
	11143	0.00793	0.11036
	11144	0.0078	0.08984
	11145	0.0076	0.08012
	11146	0.0075	0.07796
	11147	0.00753	0.08084
	11148	0.00767	0.08668
	11149	0.00797	0.09396
	11150	0.00857	0.10132
	11151	0.00977	0.1078
	11152	0.01177	0.11264
	11153	0.01463	0.1152
	11154	0.01783	0.11524
	11155	0.02047	0.11268
	11156	0.02163	0.10784
	11157	0.02073	0.10128
	11158	0.01803	0.09368
	11159	0.0143	0.08592
	11160	0.0105	0.07876
	11161	0.00733	0.0728
	11162	0.00503	0.0684
	11163	0.0035	0.06568
	11164	0.00247	0.06444
	11165	0.00177	0.06432
	11166	0.0012	0.06492
	11167	0.000766667	0.06596
	11168	0.000466667	0.06724
	11169	0.000266667	0.06852
	11170	0.000166667	0.06964
	11171	0.000133333	0.07044
	11172	0.000133333	0.07088
	11173	0.000166667	0.07108
	11174	0.0002	0.07112
	11175	0.000233333	0.0712
	11176	0.000233333	0.07132
	11177	0.0002	0.07152
	11178	0.000166667	0.0718
	11179	0.000133333	0.0722
	11180	0.0001	0.07276
	11181	0.0001	0.07344
	11182	0.0001	0.07428
	11183	0.0001	0.07516
	11184	0.0001	0.07596
	11185	0.0001	0.07672
	11186	0.000133333	0.07732
	11187	0.000233333	0.07772
	11188	0.0004	0.07792
	11189	0.000733333	0.07796
	11190	0.00123	0.07796
	11191	0.00197	0.07808
	11192	0.00293	0.07864
	11193	0.00407	0.08016
	11194	0.00523	0.0832
	11195	0.0063	0.08824
	11196	0.00703	0.0958
	11197	0.00743	0.10616
	11198	0.0074	0.1192
	11199	0.0071	0.1346
	11200	0.0066	0.15148
	11201	0.0061	0.16872
	11202	0.00573	0.1848
	11203	0.00563	0.19816
	11204	0.00593	0.20736
	11205	0.00667	0.21168
	11206	0.008	0.21128
	11207	0.00993	0.20728
	11208	0.01243	0.20144
	11209	0.01537	0.19548
	11210	0.0183	0.19068
	11211	0.0208	0.18772
	11212	0.0223	0.18652
	11213	0.02253	0.18668
	11214	0.0215	0.1874
	11215	0.01983	0.18796
	11216	0.01863	0.18772
	11217	0.0197	0.18628
	11218	0.02537	0.18352
	11219	0.03883	0.17948
	11220	0.06407	0.17448
	11221	0.1054	0.1688
	11222	0.1664	0.16276
	11223	0.24783	0.15648
	11224	0.34503	0.15004
	11225	0.44697	0.14332
	11226	0.53727	0.13624
	11227	0.59783	0.1288
	11228	0.61503	0.12112
	11229	0.58493	0.11344
	11230	0.51463	0.10604
	11231	0.41947	0.09924
	11232	0.3176	0.09332
	11233	0.22443	0.08852
	11234	0.14887	0.085
	11235	0.09357	0.08284
	11236	0.05653	0.08224
	11237	0.0337	0.08336
	11238	0.02087	0.08648
	11239	0.0146	0.09196
	11240	0.01267	0.10016
	11241	0.01353	0.11136
	11242	0.01603	0.12572
	11243	0.0191	0.14324
	11244	0.02177	0.16404
	11245	0.02323	0.1882
	11246	0.02313	0.21628
	11247	0.02167	0.24948
	11248	0.01963	0.28992
	11249	0.01777	0.3412
	11250	0.0168	0.40872
	11251	0.01693	0.499
	11252	0.01783	0.62016
	11253	0.019	0.78016
	11254	0.01973	0.98532
	11255	0.01963	1.23916
	11256	0.01867	1.54012
	11257	0.0171	1.8796
	11258	0.01543	2.24332
	11259	0.0141	2.61032
	11260	0.01337	2.95364
	11261	0.01333	3.24736
	11262	0.01377	3.46536
	11263	0.0144	3.58724
	11264	0.01487	3.60196
	11265	0.0149	3.508
	11266	0.01437	3.31456
	11267	0.0133	3.03952
	11268	0.01193	2.70772
	11269	0.01047	2.3462
	11270	0.00913	1.98156
	11271	0.00803	1.63764
	11272	0.0073	1.33048
	11273	0.00697	1.07108
	11274	0.007	0.86344
	11275	0.0074	0.70524
	11276	0.0081	0.59092
	11277	0.009	0.51188
	11278	0.01	0.45888
	11279	0.011	0.42308
	11280	0.01183	0.3968
	11281	0.01243	0.37436
	11282	0.0127	0.35196
	11283	0.01263	0.32764
	11284	0.01223	0.30108
	11285	0.01153	0.2728
	11286	0.01067	0.24412
	11287	0.00973	0.21624
	11288	0.0089	0.19028
	11289	0.00833	0.16692
	11290	0.00817	0.14644
	11291	0.0085	0.12892
	11292	0.00947	0.11412
	11293	0.01107	0.1018
	11294	0.01323	0.09164
	11295	0.01573	0.0834
	11296	0.0183	0.07676
	11297	0.02047	0.07152
	11298	0.02183	0.06736
	11299	0.02213	0.06404
	11300	0.02137	0.06132
	11301	0.01967	0.05912
	11302	0.01747	0.05728
	11303	0.0151	0.05572
	11304	0.01303	0.05444
	11305	0.01153	0.05324
	11306	0.0108	0.05208
	11307	0.0109	0.05076
	11308	0.01167	0.04908
	11309	0.01287	0.047
	11310	0.01417	0.0444
	11311	0.01517	0.0414
	11312	0.0157	0.03804
	11313	0.01567	0.03456
	11314	0.01517	0.03112
	11315	0.0143	0.02784
	11316	0.01327	0.02488
	11317	0.01233	0.02236
	11318	0.0117	0.02036
	11319	0.01157	0.01892
	11320	0.01207	0.01816
	11321	0.0132	0.01812
	11322	0.01477	0.01896
	11323	0.0163	0.02064
	11324	0.01733	0.02324
	11325	0.0175	0.0268
	11326	0.01673	0.0312
	11327	0.0152	0.03644
	11328	0.01333	0.04232
	11329	0.01167	0.04864
	11330	0.01053	0.05512
	11331	0.0101	0.0614
	11332	0.01017	0.06708
	11333	0.0105	0.07188
	11334	0.01077	0.07552
	11335	0.0107	0.078
	11336	0.01017	0.07936
	11337	0.00923	0.07972
	11338	0.00807	0.07936
	11339	0.00697	0.07852
	11340	0.0061	0.07736
	11341	0.00553	0.07608
	11342	0.00537	0.07468
	11343	0.00543	0.07312
	11344	0.0057	0.0712
	11345	0.00593	0.06872
	11346	0.00607	0.06564
	11347	0.00603	0.06192
	11348	0.0058	0.05784
	11349	0.00543	0.05356
	11350	0.00493	0.04936
	11351	0.00443	0.04548
	11352	0.00393	0.042
	11353	0.00343	0.03908
	11354	0.003	0.03668
	11355	0.00263	0.03488
	11356	0.00237	0.03356
	11357	0.0023	0.03264
	11358	0.0024	0.03196
	11359	0.0028	0.03144
	11360	0.0035	0.03104
	11361	0.00443	0.03068
	11362	0.0056	0.03036
	11363	0.00683	0.03004
	11364	0.00797	0.02988
	11365	0.00887	0.02988
	11366	0.0094	0.03024
	11367	0.00957	0.03096
	11368	0.00947	0.032
	11369	0.00927	0.03336
	11370	0.00917	0.03484
	11371	0.0093	0.03632
	11372	0.00973	0.03764
	11373	0.0104	0.03872
	11374	0.01127	0.03944
	11375	0.01223	0.0398
	11376	0.01337	0.03976
	11377	0.01477	0.03944
	11378	0.01673	0.03884
	11379	0.01967	0.03812
	11380	0.02423	0.03736
	11381	0.03107	0.03664
	11382	0.04073	0.03608
	11383	0.05337	0.03572
	11384	0.06827	0.03552
	11385	0.08357	0.03532
	11386	0.09663	0.035
	11387	0.10443	0.03436
	11388	0.10493	0.03336
	11389	0.0977	0.03208
	11390	0.08423	0.03076
	11391	0.0674	0.02968
	11392	0.05027	0.02912
	11393	0.03533	0.02928
	11394	0.02383	0.03028
	11395	0.01577	0.03192
	11396	0.01057	0.03404
	11397	0.00733	0.03628
	11398	0.0054	0.03832
	11399	0.00423	0.03984
	11400	0.0036	0.04052
	11401	0.00333	0.04024
	11402	0.00337	0.03904
	11403	0.0036	0.03712
	11404	0.0039	0.03484
	11405	0.0042	0.03252
	11406	0.00437	0.03056
	11407	0.00437	0.02904
	11408	0.0042	0.02804
	11409	0.0039	0.02744
	11410	0.00357	0.02712
	11411	0.00323	0.02688
	11412	0.00297	0.02652
	11413	0.0028	0.02596
	11414	0.00273	0.02516
	11415	0.00273	0.02424
	11416	0.00283	0.02324
	11417	0.00297	0.02236
	11418	0.00317	0.02176
	11419	0.0034	0.02148
	11420	0.00367	0.02156
	11421	0.00407	0.02192
	11422	0.00463	0.02232
	11423	0.00543	0.02256
	11424	0.0065	0.02244
	11425	0.00777	0.02184
	11426	0.00907	0.02076
	11427	0.01033	0.01936
	11428	0.01143	0.0178
	11429	0.0125	0.01624
	11430	0.0136	0.01492
	11431	0.01487	0.01396
	11432	0.0163	0.01344
	11433	0.0176	0.01332
	11434	0.0185	0.01336
	11435	0.0187	0.01344
	11436	0.01823	0.0134
	11437	0.0173	0.0132
	11438	0.0164	0.01288
	11439	0.01603	0.0126
	11440	0.0166	0.01248
	11441	0.01813	0.01264
	11442	0.02033	0.01312
	11443	0.02253	0.01396
	11444	0.02397	0.01512
	11445	0.02407	0.01648
	11446	0.02263	0.01792
	11447	0.01993	0.01936
	11448	0.01673	0.02056
	11449	0.0138	0.02144
	11450	0.01177	0.02192
	11451	0.01083	0.02204
	11452	0.0109	0.02176
	11453	0.01153	0.02124
	11454	0.0122	0.02052
	11455	0.01247	0.0198
	11456	0.01213	0.01908
	11457	0.01123	0.01852
	11458	0.0099	0.01816
	11459	0.00837	0.01808
	11460	0.00687	0.01836
	11461	0.00557	0.01888
	11462	0.0045	0.0196
	11463	0.00377	0.02044
	11464	0.00327	0.02124
	11465	0.00297	0.02196
	11466	0.00277	0.02256
	11467	0.00263	0.02312
	11468	0.0025	0.02368
	11469	0.00237	0.0242
	11470	0.0022	0.0246
	11471	0.00203	0.02476
	11472	0.00193	0.02452
	11473	0.0019	0.02388
	11474	0.00193	0.023
	11475	0.00203	0.02208
	11476	0.00217	0.02128
	11477	0.00233	0.02084
	11478	0.0025	0.02092
	11479	0.0026	0.0216
	11480	0.00263	0.02308
	11481	0.00263	0.02544
	11482	0.00257	0.02856
	11483	0.00253	0.03232
	11484	0.0025	0.03644
	11485	0.0025	0.04068
	11486	0.0025	0.04488
	11487	0.00253	0.04876
	11488	0.0026	0.05216
	11489	0.0027	0.05476
	11490	0.00277	0.0564
	11491	0.00287	0.05688
	11492	0.003	0.05624
	11493	0.00323	0.05464
	11494	0.0036	0.05232
	11495	0.00427	0.0496
	11496	0.0053	0.04668
	11497	0.00667	0.04376
	11498	0.0083	0.04084
	11499	0.01003	0.03796
	11500	0.01147	0.03508
	11501	0.01237	0.03228
	11502	0.0125	0.0296
	11503	0.01183	0.0272
	11504	0.01053	0.02516
	11505	0.00887	0.02356
	11506	0.00717	0.02244
	11507	0.0056	0.02176
	11508	0.0044	0.0214
	11509	0.00353	0.02128
	11510	0.00303	0.0212
	11511	0.0028	0.02108
	11512	0.0028	0.02096
	11513	0.00297	0.02084
	11514	0.0032	0.02076
	11515	0.00347	0.02076
	11516	0.0037	0.0208
	11517	0.00393	0.02084
	11518	0.00413	0.0208
	11519	0.0043	0.02076
	11520	0.0045	0.02068
	11521	0.00473	0.0206
	11522	0.00497	0.02044
	11523	0.0052	0.02028
	11524	0.00537	0.02
	11525	0.00547	0.01972
	11526	0.00547	0.01944
	11527	0.00537	0.01936
	11528	0.00517	0.01944
	11529	0.005	0.01984
	11530	0.0048	0.02052
	11531	0.0046	0.0214
	11532	0.00443	0.02252
	11533	0.00423	0.02376
	11534	0.00403	0.02504
	11535	0.00383	0.02636
	11536	0.0037	0.0276
	11537	0.00367	0.0288
	11538	0.00377	0.03008
	11539	0.004	0.03156
	11540	0.0043	0.0334
	11541	0.00447	0.03572
	11542	0.00447	0.03848
	11543	0.0042	0.04156
	11544	0.0037	0.04464
	11545	0.0031	0.04744
	11546	0.00247	0.04976
	11547	0.00187	0.05148
	11548	0.00143	0.05264
	11549	0.00107	0.05352
	11550	0.000833333	0.0546
	11551	0.000666667	0.05664
	11552	0.000533333	0.06024
	11553	0.000433333	0.06608
	11554	0.000333333	0.07444
	11555	0.000266667	0.08528
	11556	0.000233333	0.09816
	11557	0.0002	0.11224
	11558	0.000166667	0.12652
	11559	0.000133333	0.13968
	11560	0.000133333	0.15052
	11561	0.000133333	0.1578
	11562	0.000133333	0.16076
	11563	0.000133333	0.159
	11564	0.000166667	0.1528
	11565	0.0002	0.14276
	11566	0.000233333	0.12984
	11567	0.000266667	0.1152
	11568	0.000333333	0.09996
	11569	0.000366667	0.085
	11570	0.000433333	0.07112
	11571	0.000466667	0.05868
	11572	0.0005	0.04792
	11573	0.000533333	0.03888
	11574	0.000566667	0.03136
	11575	0.000566667	0.0252
	11576	0.000566667	0.02024
	11577	0.000533333	0.0162
	11578	0.000533333	0.013
	11579	0.000533333	0.01052
	11580	0.0005	0.0086
	11581	0.0005	0.0072
	11582	0.0005	0.0062
	11583	0.000533333	0.0056
	11584	0.000566667	0.0052
	11585	0.000633333	0.005
	11586	0.0007	0.00496
	11587	0.000766667	0.00496
	11588	0.0008	0.00504
	11589	0.000833333	0.0052
	11590	0.000833333	0.00552
	11591	0.0008	0.00604
	11592	0.000733333	0.0068
	11593	0.000666667	0.00792
	11594	0.0006	0.00944
	11595	0.000533333	0.01136
	11596	0.000466667	0.01364
	11597	0.0004	0.01616
	11598	0.000333333	0.01872
	11599	0.000266667	0.02128
	11600	0.0002	0.02372
	11601	0.000133333	0.02596
	11602	0.0001	0.028
	11603	0.0001	0.02984
	11604	6.66667e-05	0.03152
	11605	6.66667e-05	0.03312
	11606	0.0001	0.03488
	11607	0.000133333	0.037
	11608	0.000166667	0.03976
	11609	0.0002	0.0432
	11610	0.000266667	0.04716
	11611	0.0003	0.05128
	11612	0.000366667	0.05508
	11613	0.0004	0.05796
	11614	0.000433333	0.05964
	11615	0.000433333	0.05984
	11616	0.000433333	0.0588
	11617	0.000433333	0.0568
	11618	0.000433333	0.05424
	11619	0.000433333	0.05152
	11620	0.000433333	0.049
	11621	0.0004	0.04688
	11622	0.0004	0.04524
	11623	0.0004	0.04412
	11624	0.0004	0.04356
	11625	0.0004	0.04344
	11626	0.000433333	0.04364
	11627	0.000466667	0.04396
	11628	0.000533333	0.04424
	11629	0.0006	0.04448
	11630	0.000666667	0.0446
	11631	0.000733333	0.04464
	11632	0.000733333	0.04444
	11633	0.000733333	0.0438
	11634	0.000666667	0.04256
	11635	0.000566667	0.04064
	11636	0.000466667	0.038
	11637	0.0004	0.03484
	11638	0.0003	0.0314
	11639	0.000233333	0.02792
	11640	0.0002	0.02472
	11641	0.000133333	0.022
	11642	0.0001	0.01992
	11643	0.0001	0.01856
	11644	6.66667e-05	0.01796
	11645	6.66667e-05	0.018
	11646	3.33333e-05	0.01864
	11647	3.33333e-05	0.01968
	11648	3.33333e-05	0.021
	11649	3.33333e-05	0.02232
	11650	3.33333e-05	0.02356
	11651	3.33333e-05	0.02456
	11652	3.33333e-05	0.02524
	11653	3.33333e-05	0.0256
	11654	3.33333e-05	0.02576
	11655	3.33333e-05	0.0258
	11656	3.33333e-05	0.02596
	11657	3.33333e-05	0.02632
	11658	3.33333e-05	0.02704
	11659	3.33333e-05	0.02816
	11660	3.33333e-05	0.02964
	11661	3.33333e-05	0.03124
	11662	3.33333e-05	0.03284
	11663	3.33333e-05	0.03436
	11664	3.33333e-05	0.03584
	11665	6.66667e-05	0.03752
	11666	6.66667e-05	0.03968
	11667	6.66667e-05	0.04272
	11668	6.66667e-05	0.04692
	11669	0.0001	0.05248
	11670	0.0001	0.05928
	11671	0.0001	0.06716
	11672	0.0001	0.07572
	11673	0.000133333	0.08444
	11674	0.000133333	0.0928
	11675	0.000133333	0.1002
	11676	0.000166667	0.10612
	11677	0.000166667	0.11024
	11678	0.000166667	0.11236
	11679	0.000166667	0.11264
	11680	0.000133333	0.11156
	11681	0.000133333	0.10964
	11682	0.000133333	0.10744
	11683	0.000133333	0.10532
	11684	0.000166667	0.10312
	11685	0.000166667	0.10048
	11686	0.000166667	0.09676
	11687	0.000166667	0.0916
	11688	0.000166667	0.0852
	11689	0.000133333	0.0782
	11690	0.000133333	0.07164
	11691	0.000133333	0.0666
	11692	0.0001	0.06404
	11693	0.0001	0.06448
	11694	0.0001	0.06792
	11695	0.0001	0.07408
	11696	0.0001	0.08232
	11697	0.0001	0.09176
	11698	0.0001	0.10152
	11699	0.000133333	0.11076
	11700	0.000166667	0.11916
	11701	0.0002	0.12684
	11702	0.000233333	0.13452
	11703	0.000266667	0.14364
	11704	0.000266667	0.15612
	11705	0.0003	0.17408
	11706	0.0003	0.19932
	11707	0.000266667	0.23268
	11708	0.000233333	0.27364
	11709	0.0002	0.31996
	11710	0.000166667	0.36792
	11711	0.0001	0.41292
	11712	0.0001	0.44996
	11713	6.66667e-05	0.47488
	11714	3.33333e-05	0.48468
	11715	3.33333e-05	0.47812
	11716	3.33333e-05	0.4558
	11717	3.33333e-05	0.42016
	11718	0	0.37484
	11719	0	0.32436
	11720	0	0.27328
	11721	0	0.22548
	11722	0	0.1836
	11723	0	0.14916
	11724	0	0.12228
	11725	0	0.10228
	11726	0	0.08792
	11727	0	0.07772
	11728	0	0.07032
	11729	0	0.06448
	11730	3.33333e-05	0.0594
	11731	3.33333e-05	0.05476
	11732	3.33333e-05	0.0504
	11733	6.66667e-05	0.04636
	11734	0.0001	0.04276
	11735	0.0002	0.03964
	11736	0.000333333	0.03704
	11737	0.0006	0.03496
	11738	0.000966667	0.0334
	11739	0.0015	0.03236
	11740	0.00217	0.03184
	11741	0.00287	0.03188
	11742	0.0035	0.03252
	11743	0.00387	0.0338
	11744	0.00393	0.03584
	11745	0.00363	0.03868
	11746	0.00303	0.0422
	11747	0.00233	0.04616
	11748	0.00163	0.05016
	11749	0.00107	0.05376
	11750	0.000633333	0.05656
	11751	0.000366667	0.0582
	11752	0.0002	0.05856
	11753	0.000133333	0.0578
	11754	6.66667e-05	0.0562
	11755	6.66667e-05	0.05416
	11756	6.66667e-05	0.05224
	11757	6.66667e-05	0.05068
	11758	6.66667e-05	0.04976
	11759	0.0001	0.04936
	11760	0.0001	0.04924
	11761	0.000133333	0.04892
	11762	0.000133333	0.048
	11763	0.000133333	0.04608
	11764	0.000133333	0.04312
	11765	0.000166667	0.03928
	11766	0.000166667	0.03492
	11767	0.000166667	0.03044
	11768	0.000166667	0.02616
	11769	0.000166667	0.02236
	11770	0.000166667	0.01924
	11771	0.000133333	0.01684
	11772	0.000133333	0.01528
	11773	0.000133333	0.01456
	11774	0.000166667	0.01456
	11775	0.000166667	0.01508
	11776	0.000166667	0.01608
	11777	0.0002	0.01756
	11778	0.000233333	0.01976
	11779	0.000266667	0.02304
	11780	0.000333333	0.02792
	11781	0.000366667	0.03468
	11782	0.0004	0.04348
	11783	0.000433333	0.05416
	11784	0.000466667	0.06636
	11785	0.000466667	0.07944
	11786	0.000466667	0.09248
	11787	0.000466667	0.10432
	11788	0.000433333	0.11392
	11789	0.0004	0.12044
	11790	0.0004	0.12356
	11791	0.000366667	0.1236
	11792	0.000333333	0.1214
	11793	0.0003	0.11808
	11794	0.0003	0.11472
	11795	0.000266667	0.1122
	11796	0.000266667	0.11096
	11797	0.000266667	0.111
	11798	0.000233333	0.11204
	11799	0.000233333	0.11364
	11800	0.000233333	0.11536
	11801	0.0002	0.11708
	11802	0.0002	0.11912
	11803	0.000166667	0.12196
	11804	0.000166667	0.12648
	11805	0.000166667	0.13336
	11806	0.000133333	0.1432
	11807	0.000133333	0.15628
	11808	0.000133333	0.17256
	11809	0.000133333	0.1918
	11810	0.000133333	0.21388
	11811	0.000133333	0.23956
	11812	0.000133333	0.27068
	11813	0.000133333	0.3114
	11814	0.0001	0.36852
	11815	0.0001	0.45148
	11816	0.0001	0.5712
	11817	0.0001	0.73888
	11818	0.0001	0.96444
	11819	0.0001	1.25312
	11820	0.0001	1.60264
	11821	0.0001	2.00212
	11822	6.66667e-05	2.43144
	11823	6.66667e-05	2.86008
	11824	6.66667e-05	3.25056
	11825	6.66667e-05	3.56472
	11826	0.0001	3.7688
	11827	0.0001	3.83988
	11828	0.0001	3.77064
	11829	0.000133333	3.57112
	11830	0.000166667	3.2644
	11831	0.0002	2.8828
	11832	0.000266667	2.46292
	11833	0.000366667	2.03824
	11834	0.000466667	1.63748
	11835	0.000633333	1.28344
	11836	0.000833333	0.99064
	11837	0.00107	0.76504
	11838	0.0013	0.60468
	11839	0.0016	0.5028
	11840	0.0019	0.4494
	11841	0.00217	0.43292
	11842	0.00243	0.4418
	11843	0.00267	0.4654
	11844	0.00283	0.4942
	11845	0.00293	0.52024
	11846	0.00297	0.53748
	11847	0.00297	0.54232
	11848	0.00297	0.53372
	11849	0.00303	0.51316
	11850	0.00323	0.4836
	11851	0.00363	0.44892
	11852	0.00437	0.41284
	11853	0.00557	0.37876
	11854	0.00723	0.34948
	11855	0.00943	0.32668
	11856	0.01207	0.31132
	11857	0.0148	0.30332
	11858	0.01733	0.302
	11859	0.01923	0.30588
	11860	0.02013	0.31288
	11861	0.01997	0.32092
	11862	0.0188	0.32796
	11863	0.01687	0.33284
	11864	0.01453	0.33524
	11865	0.0121	0.33572
	11866	0.00983	0.33548
	11867	0.0079	0.33576
	11868	0.0063	0.33748
	11869	0.00513	0.341
	11870	0.0043	0.34608
	11871	0.00377	0.35192
	11872	0.0035	0.35752
	11873	0.00343	0.36172
	11874	0.00353	0.36348
	11875	0.00377	0.36208
	11876	0.00407	0.35756
	11877	0.00443	0.35068
	11878	0.0048	0.3426
	11879	0.00513	0.3348
	11880	0.00543	0.32844
	11881	0.0057	0.32404
	11882	0.00593	0.32152
	11883	0.00613	0.32024
	11884	0.00633	0.31904
	11885	0.00657	0.31656
	11886	0.00687	0.31164
	11887	0.0073	0.30344
	11888	0.0079	0.29164
	11889	0.0087	0.27644
	11890	0.00963	0.2586
	11891	0.01073	0.23904
	11892	0.01183	0.219
	11893	0.01287	0.19964
	11894	0.01377	0.18188
	11895	0.01437	0.16648
	11896	0.0146	0.15368
	11897	0.01443	0.1434
	11898	0.01387	0.13548
	11899	0.01293	0.12952
	11900	0.0117	0.12516
	11901	0.01027	0.12212
	11902	0.00873	0.1202
	11903	0.00723	0.11944
	11904	0.00583	0.11992
	11905	0.0046	0.12196
	11906	0.00357	0.12568
	11907	0.0027	0.13136
	11908	0.00207	0.13924
	11909	0.0016	0.14976
	11910	0.00123	0.16372
	11911	0.00103	0.18236
	11912	0.000866667	0.20756
	11913	0.000766667	0.24192
	11914	0.0007	0.28888
	11915	0.000666667	0.35264
	11916	0.000633333	0.43784
	11917	0.000633333	0.54876
	11918	0.000633333	0.6886
	11919	0.000633333	0.85808
	11920	0.000666667	1.05484
	11921	0.000666667	1.27228
	11922	0.0007	1.49992
	11923	0.000766667	1.72408
	11924	0.0008	1.92872
	11925	0.000866667	2.09796
	11926	0.000933333	2.21748
	11927	0.001	2.27708
	11928	0.00113	2.27156
	11929	0.00133	2.20188
	11930	0.0016	2.07468
	11931	0.00203	1.9014
	11932	0.0027	1.69688
	11933	0.0036	1.47716
	11934	0.00487	1.25772
	11935	0.0065	1.05184
	11936	0.00853	0.8694
	11937	0.01097	0.71644
	11938	0.01373	0.5952
	11939	0.01673	0.50464
	11940	0.01983	0.44128
	11941	0.02277	0.40016
	11942	0.02537	0.37564
	11943	0.0274	0.36212
	11944	0.02873	0.35456
	11945	0.02917	0.34876
	11946	0.02873	0.34168
	11947	0.02747	0.33148
	11948	0.0255	0.31744
	11949	0.02297	0.29984
	11950	0.02017	0.2796
	11951	0.01723	0.258
	11952	0.0144	0.23616
	11953	0.01183	0.21504
	11954	0.0096	0.19516
	11955	0.00777	0.177
	11956	0.00633	0.16092
	11957	0.00523	0.14744
	11958	0.00443	0.13704
	11959	0.00387	0.13
	11960	0.0035	0.1262
	11961	0.00327	0.12516
	11962	0.0032	0.12616
	11963	0.0033	0.12832
	11964	0.00367	0.13096
	11965	0.0044	0.13356
	11966	0.0057	0.13588
	11967	0.0078	0.13816
	11968	0.0109	0.14076
	11969	0.01507	0.14408
	11970	0.0201	0.1482
	11971	0.0255	0.15256
	11972	0.03043	0.15604
	11973	0.03393	0.15716
	11974	0.0353	0.15472
	11975	0.03427	0.14844
	11976	0.03117	0.13932
	11977	0.02667	0.12904
	11978	0.02177	0.11952
	11979	0.01717	0.1118
	11980	0.01347	0.10588
	11981	0.01077	0.10088
	11982	0.00903	0.09572
	11983	0.00807	0.08968
	11984	0.00767	0.0828
	11985	0.00757	0.0756
	11986	0.00767	0.0688
	11987	0.00787	0.06292
	11988	0.0081	0.05808
	11989	0.00833	0.05412
	11990	0.0086	0.05076
	11991	0.0088	0.04792
	11992	0.009	0.04568
	11993	0.00913	0.04432
	11994	0.00917	0.04416
	11995	0.0091	0.04548
	11996	0.00897	0.04836
	11997	0.00877	0.05264
[truncated: 3,003 more rows]

## Sheet: Fig. 2D-F
	Figure 2- Samples shown in Fig. 2D-E were run on 12% SDS-PAGE, whereas samples in panel 2F were resolved on 15% SDS-PAGE, followed by immunoblotting.

## Sheet: Fig. 3C-F
	For Fig. 3, samples shown in panels B–C and E were resolved on 12% SDS–PAGE gels, whereas samples in panel D & F were resolved on 15% SDS–PAGE gels, followed by immunoblotting.

## Sheet: Fig. 4A-H
Figure 4: Samples in panels A–H were resolved by native PAGE, followed by immunoblotting. For loading controls, the aspect ratio was adjusted in the main figure for presentation purposes only and does not affect the data interpretation.
Note: Samples were processed under different experimental conditions (different percentage of native gels), including the use of distinct primary antibodies and reaction parameters. Therefore, blots in Figs. 4–5 and Supplementary Figs. 9–10 show visible vertical separations reflecting the original images for transparency. These separations do not indicate splicing of non-adjacent lanes from the s…

## Sheet: Fig. 5A-H
	Figure 5: Samples in panels A–H were resolved by native PAGE, followed by immunoblotting. For loading controls, the aspect ratio was adjusted in the main figure for presentation purposes only and does not affect the data interpretation.
	Note: Samples were processed under different experimental conditions (different percentage of native gels), including the use of distinct primary antibodies and reaction parameters. Therefore, blots in Figs. 4–5 and Supplementary Figs. 9–10 show visible vertical separations reflecting the original images for transparency. These separations do not indicate splicing of non-adjacent lanes from the s…
	In Fig. 5A,The lower tail of the molecular weight ladder was cropped due to a saturated non-specific antibody artifact that interfered with imaging. Cropping was limited to the ladder region and does not affect the experimental bands.

## Sheet: Fig. 6D
	Groups	Living cell percentage (%)
	siURM1 + H2O2	59.6	44.3	37.6	41.5	45.2	39.7	45.9
	siNC + H2O2	68.4	51.1	49.8	56.3	57.8	51.6	59
	Groups	Living cell percentage (%)
	siURM1 + Diamide	68.1	73.2	36	47	51.9	53.6	48.3
	siNC + Diamide	86.9	84.1	47.1	55.3	66.2	82.3	77.6

## Sheet: Fig. 6E
		MLN4924 (μM)
Inhibition(%)		0	4	2	1	0.5
Cisplatin(μM)	0	0	28.022	17.7214	13.5392	8.94034
	0.5	1.43871	73.9962	36.8119	17.2773	11.5588
	1	14.0582	84.5979	53.9591	28.6326	16.3085
	2.5	38.427	87.1153	66.0029	33.7511	26.3253
		MLN4924 (μM)
Inhibition(%)		0	4	2	1	0.5
Cisplatin(μM)	0	0	33.6127	13.0513	11.4984	9.71855
	0.5	12.2175	58.684	54.6918	28.9275	22.7469
	1	13.805	67.6588	65.2014	34.7939	21.2743
	2.5	4.60819	67.3262	65.1159	32.1607	23.8484
		MLN4924 (μM)
Inhibition(%)		0	4	2	1	0.5
Cisplatin(μM)	0	0	39.9203	40.0612	34.5857	27.5616
	0.5	21.4087	74.8378	51.5755	37.3957	30.6766
	1	16.0797	81.835	70.2502	44.393	28.0352
	2.5	29.9351	81.7887	79.7498	68.165	43.9296

## Sheet: Fig. 6F
OS				RFS
Months	Event	URM1 Expression		Months	Event	URM1 Expression
24.1	1	Low		36.1	1	Low
54.1	1	Low		60	0	Low
60	0	Low		60	0	Low
60	0	Low		40.97	1	Low
42.4	1	Low		21.23	1	High
60	0	Low		23.97	1	Low
25.2	1	High		60	0	Low
28.3	1	Low		10.7	1	High
60	0	Low		57.7	0	High
41	1	High		0.73	1	High
57.7	0	High		48.4	0	Low
50.5	0	High		8.6	1	Low
48.4	0	Low		11.9	0	High
18.5	1	Low		37.23	1	High
11.9	0	High		13.27	1	Low
38.9	0	High		1.97	1	High
21.1	1	Low		8.67	0	Low
23.2	0	High		5.27	1	High
1.2	1	Low		10.93	0	High
8.7	0	Low		10.73	0	Low
13.2	0	Low		0.67	0	High
8.7	1	High		17.33	0	High
10.9	0	High		14.97	0	Low
10.7	0	Low		1.53	0	High
0.7	0	High		6.63	1	Low
17.3	0	High		37.67	1	High
15	0	Low		25.67	0	Low
1.5	1	High		13.33	1	High
49.7	1	Low		1.13	0	High
28.3	0	Low		60	0	Low
37.8	1	High		5.1	0	High
10.3	1	Low		45.03	0	Low
47.4	1	High		46.57	0	Low
27.9	1	Low		0.27	0	High
27.9	1	Low		6.97	1	High
3	1	Low		14.8	0	High
25.7	1	Low		12.9	0	High
23.7	1	High		7.33	1	High
1.1	1	High		13.83	1	High
60	0	Low		13.63	0	Low
5.1	1	Low		7.53	1	High
45	0	Low		6	1	High
46.6	1	Low		7.3	1	Low
0.3	0	High		8.7	1	Low
22.7	0	High		10.5	0	Low
18.2	1	High		9.9	1	High
14.8	0	High		11.57	0	High
12.9	0	High		6.07	1	High
18.7	0	High		5.83	1	Low
45.4	0	High		7.23	0	High
13.6	0	Low		21.63	0	Low
37.2	0	High		6.5	1	High
0.7	0	High		12.17	0	Low
4.3	1	Low		9.27	1	High
8.3	0	High		12.73	0	High
2.9	1	High		5	1	High
3.2	1	Low		5.97	1	High
3.4	1	High		6.7	1	Low
4.3	1	High		2.77	1	High
3.4	1	High		10.03	1	High
7.3	0	High		4.97	1	High
3.4	1	High		7.03	0	Low
10	1	Low		5.1	1	Low
10.1	1	Low		55.87	1	Low
10.5	1	Low		38.3	0	Low
12.1	0	High		15.63	1	High
11.6	1	High		27.6	1	Low
10.1	1	High		21.93	1	High
9.1	1	Low		2.63	0	Low
7.2	1	High		16.6	1	High
21.6	1	Low		25.13	1	Low
10	1	High		16.83	1	Low
12.2	0	Low		9.97	1	High
13.3	0	High		60	0	Low
12.7	0	High		1.47	1	Low
8.7	1	High		29.17	1	High
9.3	1	High		4	1	Low
10	1	Low		6.1	0	Low
4.7	1	High		8.77	1	High
11.5	1	High		15.17	1	High
9.3	1	High		27.57	0	Low
7	0	Low		34.4	1	High
8.3	0	Low		5.7	0	High
60	0	Low		20.03	0	High
38.3	1	Low		7.77	0	High
60	0	Low		60	0	Low
54.1	1	Low		17.83	0	High
60	0	High		2.9	1	High
7.4	1	High		2.8	1	High
2.6	0	Low		60	0	High
0.5	1	Low		4.8	1	High
22.1	0	Low		0.37	0	High
52	1	High		33.6	0	Low
60	0	Low		30.4	1	High
60	0	Low		60	0	Low
20.1	0	High		6.33	1	Low
60	0	Low		21.87	1	Low
11.6	1	Low		14.33	1	Low
13.1	1	High		5.37	1	Low
45.7	1	High		27.2	0	Low
49.8	0	Low		18.3	1	Low
6.1	0	Low		2.97	1	Low
33.5	1	High		57.03	0	Low
18.6	1	Low		5.53	1	High
13.8	1	High		33	1	Low
21.4	1	High		42.87	1	High
27.6	1	Low		4.2	1	High
56.5	1	High		0.3	0	High
5.7	1	High		29.77	1	Low
20	1	High		60	0	Low
7.8	1	High		24.27	0	High
60	0	Low		8	1	Low
17.8	1	High		18.87	1	Low
20.4	1	High		19.73	1	High
60	0	High		1.47	0	Low
60	0	High		36.17	0	Low
14	1	High		60	0	High
0.4	1	High		13.67	0	Low
31	1	High		0.53	0	High
33.6	0	Low		11.57	0	High
33	0	High		25.87	1	High
60	0	Low		60	0	Low
22	1	Low		17.9	1	High
31.4	0	Low		5.03	1	High
26.7	1	Low		42.63	1	High
30.6	0	Low		3.97	1	High
27.2	0	Low		4.17	1	High
30.9	0	Low		2.77	1	High
40.3	1	Low		47.73	1	High
57	0	Low		3.33	1	High
30	1	High		0.3	0	High
60	0	Low		3.57	0	High
60	0	High		11.9	1	High
12.4	1	High		15.97	1	High
0.3	1	High		13.83	0	High
60	0	Low		3.5	1	High
60	0	Low		60	0	Low
24.3	0	High		52.07	0	High
9.4	1	Low		52.23	0	Low
23.4	0	Low		11.47	1	High
23.1	0	High		47.47	0	High
1.5	0	Low		1.4	1	High
36.2	0	Low		25.87	1	High
60	0	High		2.93	1	High
13.7	1	Low		1.57	1	High
0.5	1	High		21.93	0	High
11.6	0	High		43.17	0	Low
60	0	High		4.33	1	High
60	0	Low		1.67	1	High
56.2	1	High		40.63	0	Low
12.7	1	High		41.1	0	Low
60	0	Low		41.4	0	High
12.2	1	High		3.37	1	High
15.6	1	High		41.03	0	High
6.5	1	High		3.83	0	High
53.9	0	High		9	1	Low
60	0	High		36.17	0	High
0.3	0	High		35.53	0	High
3.6	1	High		34.97	0	Low
43.4	0	Low		21.2	0	Low
60	0	High		0.4	0	High
13.8	0	High		29.93	0	High
14.4	1	High		15.1	0	High
60	0	Low		15.27	0	High
52.1	0	High		14.53	0	High
52.2	0	Low		56.67	1	High
51	0	High		15.8	0	High
47.5	0	High		18.47	0	High
5.7	0	High		19.13	0	Low
48.3	0	High		12.87	1	High
5.7	1	High		18.5	0	Low
4.6	0	High		18.5	0	High
18.8	0	Low		18.4	0	High
21.9	0	High		21.27	0	High
43.2	0	Low		18.87	0	High
44.8	0	High		3.7	1	High
22.4	0	High		3.5	1	High
40.6	0	Low		21.47	0	Low
41.1	0	Low		24.07	0	High
41.4	0	High		19.17	0	Low
14.2	1	High		15.93	0	High
41	0	High		6.6	1	Low
3.8	1	High		7.47	1	High
38.2	0	Low		23.97	0	High
36.2	0	High		21.47	1	Low
35.5	0	High		16.37	1	High
35	0	Low		35.57	0	Low
21.2	0	Low		30.1	1	High
0.4	1	High		50.3	1	Low
29.9	0	High		60	0	High
15.1	0	High		60	0	High
15.3	0	High		54.33	1	High
14.5	0	Low		60	0	High
60	0	Low		60	0	Low
15.8	0	High		13.1	1	High
18.5	0	High		60	0	Low
19.1	0	Low		60	0	High
19.6	0	Low		60	0	Low
18.5	0	Low		60	0	High
18.5	0	High		13.03	1	High
18.4	0	High		54.43	0	Low
21.3	0	Low		30.33	0	Low
18.9	0	Low		27.3	0	Low
20.3	0	High		28.47	0	Low
4.7	0	High		14.1	0	Low
21.5	0	Low		4.13	1	Low
24.1	0	High		9.87	0	High
19.2	0	Low		0.2	0	Low
15.9	0	High		13	0	Low
25.4	0	Low		0.2	0	High
27	0	High		8.73	1	High
24	0	High		6.23	1	Low
26.1	0	Low		13.6	0	High
51	0	High		13.53	0	High
35.6	0	Low		1.87	0	High
60	0	High		0.2	0	High
60	0	Low		19	0	Low
60	0	High		9.77	1	Low
60	0	High		5.37	1	High
60	0	High		0.63	0	High
60	0	High		22.93	0	High
60	0	Low		14.6	0	High
52.3	0	Low		48.43	1	High
60	0	Low		24.3	0	High
60	0	High		5.3	1	High
60	0	Low		8.23	0	Low
60	0	High		6.47	0	Low
60	0	Low		12.2	0	Low
54.4	0	Low		0.03	0	High
30.3	0	Low		0.33	0	Low
27.3	0	Low		0.4	0	High
28.5	0	Low		15.07	1	High
14.1	0	Low		54.53	0	High
13.5	0	Low		16.3	1	High
9.9	1	High		59.3	0	High
0.2	0	Low		11.83	1	High
13	0	Low		21.83	0	High
0.2	0	High		3.87	1	Low
14.2	0	High		6	0	High
13.3	0	Low		9.87	1	High
13.6	0	High		19.5	0	High
13.5	0	High		11.6	1	High
1.9	1	High		10.27	1	High
0.2	0	High		16.1	1	Low
19	0	Low		20.7	0	Low
20.3	0	High		8.4	1	High
20.9	1	Low		21.3	1	Low
19.9	1	High		14.9	0	Low
0.6	1	High		9.77	1	Low
10.1	0	High		12.03	0	High
12.1	0	Low		1.87	0	High
22.9	1	High		16	0	High
14.6	1	High		15.87	0	High
60	0	High		1.63	1	Low
24.3	0	High		12.4	0	High
19.4	1	Low		13.73	0	High
28.3	0	High		0.9	0	High
8.2	1	Low		3.9	1	High
6.5	1	Low		1.47	1	High
12.2	1	Low		12.03	0	Low
0.3	0	Low		2.23	0	Low
60	0	High		3.03	0	High
0.4	0	High		5.97	1	Low
13.9	1	Low		6.83	1	Low
51.8	0	High		17.3	0	Low
54.5	0	High		2.17	0	High
28.7	0	High		27.63	0	High
59.3	0	High		7.97	1	High
15.1	1	High		30.2	0	High
21.8	0	High		12.9	0	Low
22.4	0	High		14.17	0	Low
26	0	Low		12.2	0	High
6	0	High		9.7	0	High
19.8	0	High		16.9	0	High
19.5	0	High		23.27	0	Low
25.6	1	High		10.03	1	High
23.3	0	High		8.83	1	Low
24.8	0	Low		3.53	1	Low
20.7	0	Low		26.63	0	High
17.3	0	High		21.33	0	High
22.4	0	Low		19.6	0	Low
14.9	0	Low		16.73	1	Low
21.1	0	Low		3.03	1	High
12	0	High		10.4	1	Low
14.3	0	Low		36.6	0	High
1.9	1	High		1.6	1	Low
16	0	High		11.97	1	High
15.9	0	High		1.73	0	High
12	1	Low		16.2	0	Low
12.4	0	High		4.43	1	High
13.7	0	High		10.47	0	Low
0.9	1	High		11.5	0	High
11.8	0	High		1	0	High
2.2	1	High		9.1	1	High
12	0	Low		25.2	0	Low
29.3	0	High		3.43	1	High
1	1	Low		44.63	0	High
2.2	1	Low		34.33	0	High
3	1	Low		7	1	Low
38.2	1	Low		7.7	1	High
21	0	Low		11.67	1	Low
17.3	0	Low		13.27	1	High
17.1	0	High		26.07	0	Low
12	0	Low		23.53	0	Low
2.2	1	High		36.37	0	Low
27.6	0	High		0.7	0	Low
31.7	0	High		10.5	1	Low
30.2	0	High		13.17	0	High
12.9	0	Low		12.37	1	High
14.2	0	Low		41.37	0	Low
12.2	0	High		21.2	1	Low
9.7	0	High		11.37	0	High
16.9	0	High
23.3	0	Low
24.9	0	High
21	0	Low
7.6	0	Low
11	0	High
59.7	1	Low
26.6	0	High
17.9	0	High
21.3	1	Low
3.1	0	High
0.7	0	High
0.5	0	High
0.3	0	High
21.3	0	High
19.6	0	Low
19.3	0	Low
15.6	0	High
15.7	0	Low
36.6	0	Low
0.8	0	Low
28.3	0	Low
20	0	Low
16.7	0	High
1.7	1	High
16.2	0	Low
7.1	1	High
10.9	0	Low
10.5	0	Low
11.5	0	High
1	0	High
13.2	0	High
20.5	0	High
25.2	0	Low
18.5	1	High
44.6	0	High
34.3	0	High
30.8	0	Low
23.1	1	High
29.9	0	Low
13.7	1	High
36.3	1	Low
26.1	0	Low
23.5	0	Low
36.4	0	Low
0.7	0	Low
25.5	1	Low
13.2	0	High
46.2	1	High
41.4	0	Low
60	0	Low
11.4	0	High

## Sheet: Supplementary Figure 2A-D
	Supplementary Figure 2A-D: Samples in panels A-D were resolved by SDS-PAGE, followed by immunoblotting.

## Sheet: Supplementary Figure 5A-D
	Supplementary Figure 5A-D
	Biological Replicates, n=3		Densitometry data corresponding to Fig. 5A-D (All conc. in μM)
	HEK293T		Intensity
	MLN4924 (μM)	Replicate 1	Replicate 2	Replicate 3		Mean	SD
	0	0.44207	0.43277	0.42347		0.43277	0.0093
	5	0.23206	0.22164	0.21122		0.22164	0.01042
	10	0.18761	0.16631	0.14501		0.16631	0.0213
	15	0.20838	0.15928	0.14018		0.16928	0.0351825
	HEK293T		Intensity
	Micafungin (μM)	Replicate 1	Replicate 2	Replicate 3		Mean	SD
	0	0.30333	0.30833	0.31333		0.30833	0.005
	25	0.25906	0.27206	0.28506		0.27206	0.013
	50	0.24329	0.25129	0.25929		0.25129	0.008
	100	0.16412	0.16832	0.17252		0.16832	0.0042
	HeLa		Intensity
	MLN4924 (μM)	Replicate 1	Replicate 2	Replicate 3		Mean	SD
	0	0.36556	0.33656	0.30756		0.33656	0.029
	5	0.25343	0.23453	0.21563		0.23453	0.0189
	10	0.25641	0.22141	0.18641		0.22141	0.035
	15	0.19078	0.17878	0.16678		0.17878	0.012
	HeLa		Intensity
	Micafungin (μM)	Replicate 1	Replicate 2	Replicate 3		Mean	SD
	0	0.34147	0.34357	0.34987		0.34497	0.0043715
	25	0.21525	0.21744	0.22401		0.2189	0.00455885
	50	0.21338	0.2162	0.22466		0.21808	0.0058703
	100	0.214	0.21643	0.22372		0.21805	0.00505845

[truncated: 7 more sheets: Supplementary Figure 5E-H, Supplementary Figure 6B-H, Supplementary Figure 7 A-D, Supplementary Figure 8 A-B, Supplementary Figure 9A-F, Supplementary Figure 10A-F, Supplementary Figure 12C-D]
